# Supplementary material for: Efficacy of copper-impregnated antimicrobial surfaces against Clostridioides difficile spores
Source: Infect Control Hosp Epidemiol. 2024 Dec 20;46(2):180–6. doi: 10.1017/ice.2024.219 (PMC11790332; doi:10.1017/ice.2024.219)
Supplement: Navarathna et al. supplementary material [file S0899823X24002198sup001.zip]

Archive with 1 entries (1 files):
- Manuscript Supplement.txt
