# Supplementary material for: Efficacy of copper-impregnated antimicrobial surfaces against Clostridioides difficile spores
Source: Infect Control Hosp Epidemiol. 2024 Dec 20;46(2):180–6. doi: 10.1017/ice.2024.219 (PMC11790332; doi:10.1017/ice.2024.219)
Supplement: Navarathna et al. supplementary material [file S0899823X24002198sup001.zip › Manuscript Supplement.txt]

//The Stan model for estimating the effect of each material on spore loss

data {
  int N1;  //Number of experiment observations
  int N1_sp;  //Number of straight plate observations
  int y[N1];  //Experiment observations
  int s[N1_sp];  //Straight plate observations
  vector[N1] dil_fac_y_lg10;  //Log10 dilution factors for experiment observations
  vector[N1_sp] dil_fac_s_lg10;  //Log10 dilution factors for straight plating
  int J;  //Number of coupons
  int J_1[N1];  //Coupon index
  int Ex;  //Number of straight plate experiments
  int Ex_1[N1_sp];  //Straight plate experiment index
  int censored[N1];  //Indicator for censored observations of experiments
  int censored_sp[N1_sp];  //Indicator for censored observations of straight plates
  int U;  //Upper bound for censoring (330 colony counts)
  int ind_material_j[J];  //Indicator for the coupon material
  int ind_soiled_j[J];  //Indicator for if a soiled load or not
  int experiment[N1];  //Index for the experiment number of length N1
  int experiment_j[J];  //Index for the experiment number of length J
  vector[J] dil_fac_exp_lg10;  //Log10 dilution factors the coupons
}
parameters {
  vector<lower=0>[Ex] lambda;  //Estimated log10 spore stock sample for the start of each experiment
  real<lower=0> tau;  //Estimated standard deviation in the process of sampling from stock dilutions and spreading onto coupons
  vector[J] co_dev_std;  //Standardized offset from lambda for the above process
  real alpha_treat_br;  //Parameters for the linear models of spore loss
  real beta_soil_br;
  real beta_load_br;
  real alpha_treat_ta;
  real beta_soil_ta;
  real beta_load_ta;
  real alpha_treat_me;
  real beta_soil_me;
  real beta_load_me;
  real alpha_treat_co;
  real beta_soil_co;
  real beta_load_co;
}
transformed parameters { 
  vector[J] co_dev = tau * co_dev_std;
  vector[J] coupon_init;
  real mean_coupon;
  vector[J] cent_load;
  vector[J] treatment;
  //number of spores placed onto the coupon
  for (j in 1:J) {
    coupon_init[j] = lambda[experiment_j[j]] + dil_fac_exp_lg10[j] + co_dev[j];
  } 
  mean_coupon = mean(coupon_init);   
  for (j in 1:J) {
    cent_load[j] = coupon_init[j] - mean_coupon;
  }
  //linear models for the spore loss on each material
  for (j in 1:J) {
    if (ind_material_j[j]==1) {
    treatment[j] = alpha_treat_br + ind_soiled_j[j] * beta_soil_br + cent_load[j] * beta_load_br;
    }
    else if (ind_material_j[j]==2) {
    treatment[j] = alpha_treat_ta + ind_soiled_j[j] * beta_soil_ta + cent_load[j] * beta_load_ta;
    }
    else if (ind_material_j[j]==3) {
    treatment[j] = alpha_treat_me + ind_soiled_j[j] * beta_soil_me + cent_load[j] * beta_load_me;
    }
    else if (ind_material_j[j]==4) {
    treatment[j] = alpha_treat_co + ind_soiled_j[j] * beta_soil_co + cent_load[j] * beta_load_co;
    }
  }
}
model {
  //likelihood for coupon serial dilution, including censoring
  for (n in 1:N1) {
    if (censored[n]==0) {
      target += poisson_lpmf( y[n] | pow(10, coupon_init[J_1[n]] + treatment[J_1[n]] + dil_fac_y_lg10[n]) );
    }
    else if (censored[n]==1) {
      target += poisson_lccdf( U | pow(10, coupon_init[J_1[n]] + treatment[J_1[n]] + dil_fac_y_lg10[n]) );
    }      
  }
  //likelihood for straight plating data, including censoring
  for (n in 1:N1_sp) {
    if (censored_sp[n]==0) {
      target += poisson_lpmf( s[n] |  pow(10, lambda[Ex_1[n]] + dil_fac_s_lg10[n]) );
    }
    else if (censored_sp[n]==1) {
      target += poisson_lccdf( U | pow(10, lambda[Ex_1[n]] + dil_fac_s_lg10[n]) );
    }
  }
  //priors
  target += normal_lpdf(lambda | 8.5, 0.2) - 1 * normal_lccdf(0 | 8.5, 0.2);
  target += normal_lpdf(tau | 0, 0.1) - 1 * normal_lccdf(0 | 0, 0.1);
  target += std_normal_lpdf(co_dev_std);
  target += normal_lpdf(alpha_treat_br | 0, 0.5);
  target += normal_lpdf(beta_soil_br | 0, 0.5);
  target += normal_lpdf(beta_load_br | 0, 0.5);
  target += normal_lpdf(alpha_treat_ta | 0, 0.5);
  target += normal_lpdf(beta_soil_ta | 0, 0.5);
  target += normal_lpdf(beta_load_ta | 0, 0.5);
  target += normal_lpdf(alpha_treat_me | 0, 0.5);
  target += normal_lpdf(beta_soil_me | 0, 0.5);
  target += normal_lpdf(beta_load_me | 0, 0.5);
  target += normal_lpdf(alpha_treat_co | 0, 0.5);
  target += normal_lpdf(beta_soil_co | 0, 0.5);
  target += normal_lpdf(beta_load_co | 0, 0.5);
}
generated quantities {
  vector[N1] y_preds;
  vector[N1_sp] s_preds;
  //predictions for coupons
  for (n in 1:N1) {
    y_preds[n] = poisson_rng( pow(10, coupon_init[J_1[n]] + treatment[J_1[n]] + dil_fac_y_lg10[n]) );   
  }
  //predictions for straight plating
  for (n in 1:N1_sp) {
    s_preds[n] = poisson_rng( pow(10, lambda[Ex_1[n]] + dil_fac_s_lg10[n]) );
  }
}
